# Supplementary material for: Accelerated polymerization of N-carboxyanhydrides catalyzed by crown ether
Source: Nat Commun. 2021 Feb 2;12:732. doi: 10.1038/s41467-020-20724-w (PMC7854670; doi:10.1038/s41467-020-20724-w)
Supplement: Supplementary file 7 — Source Data [file 41467_2020_20724_MOESM7_ESM.xlsx]

## Sheet: Figure 1c
w/ 18-C-6		w/o 18-C-6
Time (min)	[NCA]/mM	Time (min)	[NCA]/mM
2	29.06	2	45.55
3	24.47	7	45.07
4	21.29	12	44.83
5	18.81	17	44.67
6	16.78	22	44.53
7	14.92	27	44.4
8	13.26	32	44.29
9	11.79	37	44.18
10	10.57	42	44.1
11	9.39	47	44
12	8.38	52	43.89
13	7.44	57	43.81
14	6.62	62	43.7
15	5.84	67	43.65
16	5.18	72	43.57
17	4.54	77	43.49
18	4.06	82	43.44
19	3.58	87	43.36
20	3.15	92	43.28
21	2.77	97	43.2
		102	43.14
		107	43.06
		112	42.93
		117	42.88
		122	42.8
		127	42.74
		132	42.66
		137	42.58
		142	42.5
		147	42.42
		152	42.34
		157	42.24
		162	42.16
		167	42.05
		172	41.94
		177	41.89
		182	41.78
		187	41.7
		192	41.6
		197	41.49
		202	41.38
		207	41.25
		212	41.14
		217	41.01
		222	40.88
		227	40.72
		232	40.56
		237	40.42
		242	40.24
		247	40.08
		252	39.89
		257	39.68
		262	39.46
		267	39.25
		272	39.01
		277	38.74
		282	38.5
		287	38.21
		292	37.91
		297	37.62
		302	37.33
		307	37.01
		312	36.63
		317	36.29
		322	35.94
		327	35.57
		332	35.17
		337	34.82
		342	34.42
		347	33.99
		352	33.54
		357	33.17
		362	32.71
		367	32.26
		372	31.88
		377	31.4
		382	31
		387	30.55
		392	30.1
		397	29.67
		402	29.22
		407	28.76
		412	28.36
		417	27.94
		422	27.48
		427	27.06
		432	26.6
		437	26.17
		442	25.75
		447	25.35
		452	24.95
		457	24.52
		462	24.15
		467	23.77
		472	23.4
		477	22.97
		482	22.63
		487	22.25
		492	21.88
		497	21.56
		502	21.21
		507	20.89
		512	20.54
		517	20.22
		522	19.93
		527	19.64
		532	19.34
		537	19.05
		542	18.76
		547	18.49
		552	18.17
		557	17.96
		562	17.69
		567	17.42
		572	17.21
		577	16.92
		582	16.68
		587	16.49
		592	16.28
		597	16.04
		602	15.8
		607	15.64
		612	15.42
		617	15.18
		622	15.05
		627	14.83
		632	14.67
		637	14.51
		642	14.33
		647	14.14
		652	14.01
		657	13.85
		662	13.69
		667	13.53
		672	13.39
		677	13.26
		682	13.1
		687	12.97
		692	12.78
		697	12.7
		702	12.59
		707	12.46
		712	12.33
		717	12.14

## Sheet: Figure 1e
BDLG-NCA		BDG-NCA		BLG-NCA
Time (min)	[NCA]/mM	Time (min)	[NCA]/mM	Time (min)	[NCA]/mM
2	55.23	2	43.12	2	29.75
3	55.01	3	40.69	3	26.09
4	54.8	4	39.15	4	22.95
5	54.53	5	37.79	5	20.36
6	54.32	6	36.53	6	18.06
7	54.11	7	35.04	7	16.01
8	53.89	8	33.09	8	14.17
9	53.65	9	30.61	9	12.62
10	53.47	10	27.87	10	11.18
11	53.25	11	24.83	11	9.87
12	53.04	12	21.81	12	8.72
13	52.85	13	18.67	13	7.74
14	52.61	14	15.71	14	6.8
15	52.43	15	13.01	15	6
16	52.21	16	10.85	16	5.28
17	52.03	17	9.04	17	4.62
18	51.81	18	7.63	18	4.08
19	51.63	19	6.53	19	3.58
20	51.39	20	5.6	20	3.15
21	51.2	21	4.93	21	2.69
22	51.01	22	4.45
23	50.8	23	4.29
24	50.61	24	3.76
25	50.4	25	3.36
26	50.19	26	2.96
27	50	27	2.61
28	49.79
29	49.57
30	49.41
31	49.2
32	48.99
33	48.8
34	48.61
35	48.4
36	48.19
37	48
38	47.84
39	47.65
40	47.44
41	47.28
42	47.07
43	46.85
44	46.72
45	46.51
46	46.32
47	46.16
48	45.97
49	45.81
50	45.63
51	45.41
52	45.23
53	45.07
54	44.88
55	44.69
56	44.51
57	44.4
58	44.19
59	44
60	43.84
61	43.65
62	43.52
63	43.33
64	43.2
65	43.01
66	42.85
67	42.69
68	42.51
69	42.35
70	42.21
71	42.05
72	41.87
73	41.73
74	41.57
75	41.39
76	41.25
77	41.07
78	40.91
79	40.8
80	40.61
81	40.48
82	40.32
83	40.19
84	40.03
85	39.89
86	39.73
87	39.55
88	39.41
89	39.28
90	39.12
91	38.99
92	38.85
93	38.69
94	38.53
95	38.4
96	38.24
97	38.13
98	37.97
99	37.84
100	37.68
101	37.55
102	37.41
103	37.28
104	37.12
105	37.01
106	36.85
107	36.72
108	36.61
109	36.48
110	36.35
111	36.19
112	36.08
113	35.92
114	35.81
115	35.65
116	35.57
117	35.44
118	35.31
119	35.2
120	35.04
121	34.93
122	34.83
123	34.69
124	34.56
125	34.45
126	34.29
127	34.21
128	34.05
129	33.95
130	33.84
131	33.71
132	33.57
133	33.47
134	33.36
135	33.23
136	33.12
137	33.01
138	32.88
139	32.77
140	32.64
141	32.56
142	32.4
143	32.32
144	32.21
145	32.11
146	31.97
147	31.84
148	31.76
149	31.63
150	31.55
151	31.41
152	31.31
153	31.17
154	31.09
155	30.96
156	30.85
157	30.77
158	30.69
159	30.53
160	30.45
161	30.35
162	30.24
163	30.13
164	30.05
165	29.92
166	29.84
167	29.73
168	29.63
169	29.52
170	29.44
171	29.28
172	29.2
173	29.15
174	29.04
175	28.93
176	28.83
177	28.72
178	28.64
179	28.53
180	28.43
181	28.35

## Sheet: Figure 1f
Pyr-NH2 w/ 18-C-6		Pyr-NH2 w/o 18-C-6		PP-NH2 w/ 18-C-6		PP-NH2 w/o 18-C-6
Time (min)	[NCA]/mM	Time (min)	[NCA]/mM	Time (min)	[NCA]/mM	Time (min)	[NCA]/mM
2	29.89	2	59.79	1	46.77	3	54.08
3	23.31	7	59.44	2	39.73	8	53.25
4	18.35	12	59.12	3	34.96	13	52.69
5	14.64	17	58.88	4	31.81	18	52.35
6	12	22	58.64	5	29.44	23	52.05
7	9.65	27	58.43	6	27.68	28	51.95
8	7.89	32	58.21	7	26.05	33	51.81
9	6.48	37	58	8	24.61	38	51.68
10	5.36	42	57.76	9	23.36	43	51.55
11	4.45	47	57.49	10	22.21	48	51.39
12	3.71	52	57.25	11	21.15	53	51.23
		57	56.96	12	20.11	58	51.04
		62	56.72	13	19.17	63	50.83
		67	56.43	14	18.29	68	50.59
		72	56.11	15	17.47	73	50.37
		77	55.79	16	16.67	78	50.16
		82	55.47	17	16	83	49.92
		87	55.15	18	15.28	88	49.65
		92	54.75	19	14.61	93	49.39
		97	54.37	20	14	98	49.15
		102	53.97	21	13.41	103	48.88
		107	53.57	22	12.83	108	48.59
		112	53.15	23	12.35	113	48.29
		117	52.69	24	11.84	118	47.95
		122	52.16	25	11.36	123	47.63
		127	51.6	26	10.91	128	47.15
		132	51.04	27	10.48	133	46.8
		137	50.45	28	10.08	138	46.4
		142	49.81	29	9.68	143	45.95
		147	49.12	30	9.33	148	45.47
		152	48.43	31	8.96	153	44.99
		157	47.68	32	8.61	158	44.43
		162	46.91	33	8.32	163	43.79
		167	46.11	34	8.03	168	43.09
		172	45.28	35	7.71	173	42.29
		177	44.4	36	7.44	178	41.25
		182	43.55	37	7.2	183	40.29
		187	42.64	38	6.93	188	39.25
		192	41.73	39	6.72	193	38.21
		197	40.83	40	6.48	198	37.23
		202	39.89	41	6.24	203	36.24
		207	39.04	42	6.05	208	35.17
		212	38.13	43	5.84	213	34.13
		217	37.23	44	5.68	218	33.15
		222	36.29	45	5.49	223	32.13
		227	35.47	46	5.31	228	31.36
		232	34.61	47	5.12	233	30.53
		237	33.79	48	4.96	238	29.68
		242	32.96	49	4.8	243	28.99
		247	32.19	50	4.67	248	28.37
		252	31.41	51	4.53	253	27.79
		257	30.67	52	4.4	258	27.23
		262	29.95	53	4.29	263	26.48
		267	29.2	54	4.13	268	26.03
		272	28.56	55	4.05	273	25.52
		277	27.92	56	3.92	278	24.99
		282	27.28	57	3.81	283	24.43
		287	26.67	58	3.71	288	23.84
		292	26.11	59	3.6	293	23.39
		297	25.52	60	3.49	298	22.88
		302	24.99	61	3.44	303	22.4
		307	24.45	62	3.31	308	21.95
		312	23.97	63	3.25	313	21.41
		317	23.47	64	3.17	318	20.83
		322	22.99	65	3.07	323	20.43
		327	22.56	66	3.01	328	19.97
		332	22.11	67	2.93	333	19.55
		337	21.68			338	19.12
		342	21.31			343	18.64
		347	20.88			348	18.24
		352	20.51			353	17.84
		357	20.16			358	17.47
		362	19.81			363	17.12
		367	19.47			368	16.72
		372	19.15			373	16.4
		377	18.83			378	16.08
		382	18.56			383	15.76
		387	18.24			388	15.41
		392	17.97			393	15.15
		397	17.68			398	14.85
		402	17.41			403	14.56
		407	17.17			408	14.27
		412	16.93			413	14.05
		417	16.69			418	13.76
		422	16.48			423	13.55
		427	16.24			428	13.31
		432	16.03			433	13.09
		437	15.84			438	12.88
		442	15.6			443	12.67
		447	15.41			448	12.45
		452	15.23			453	12.27
		457	15.04			458	12.13
		462	14.85			463	11.89
		467	14.67			468	11.73
		472	14.51			473	11.49
		477	14.32			478	11.36
		482	14.16			483	11.17
		487	14.03			488	11.01
		492	13.87			493	10.8
		497	13.73			498	10.69
		502	13.57			503	10.56
		507	13.44			508	10.37
		512	13.33			513	10.24
		517	13.17			518	10.05
		522	13.07			523	9.92
		527	12.91			528	9.87
		532	12.8			533	9.65
		537	12.69			538	9.55
		542	12.56			543	9.41
		547	12.43			548	9.28
		552	12.29			553	9.17
		557	12.21			558	9.07
		562	12.13			563	8.96
		567	12			568	8.83

## Sheet: Figure 2c
12-C-4		15-C-5		18-C-6		24-C-8
Time (min)	[NCA]/mM	Time (min)	[NCA]/mM	Time (min)	[NCA]/mM	Time (min)	[NCA]/mM
2	50.51	2	49.07	2	27.62	2.5	51.44
3	50.42	3	48.95	3	23.12	3.5	51.29
4	50.35	4	48.85	4	19.84	4.5	51.16
5	50.26	5	48.76	5	17.3	5.5	51.04
6	50.21	6	48.66	6	15.14	6.5	50.91
7	50.14	7	48.56	7	13.23	7.5	50.76
8	50.04	8	48.44	8	11.56	8.5	50.64
9	49.97	9	48.34	9	10.17	9.5	50.51
10	49.9	10	48.26	10	8.94	10.5	50.39
11	49.81	11	48.14	11	7.84	11.5	50.24
12	49.76	12	48.06	12	6.88	12.5	50.11
13	49.69	13	47.98	13	6.06	13.5	49.99
14	49.6	14	47.88	14	5.31	14.5	49.84
15	49.55	15	47.8	15	4.64	15.5	49.71
16	49.48	16	47.69	16	4.06	16.5	49.53
17	49.41	17	47.59	17	3.55	17.5	49.36
18	49.34	18	47.51	18	3.12	18.5	49.18
19	49.28	19	47.4	19	2.73	19.5	48.98
20	49.23	20	47.31			20.5	48.73
21	49.15	21	47.21			21.5	48.46
22	49.08	22	47.09			22.5	48.21
23	49.04	23	46.99			23.5	47.88
24	48.97	24	46.87			24.5	47.53
25	48.9	25	46.75			25.5	47.1
26	48.84	26	46.62			26.5	46.63
27	48.78	27	46.48			27.5	46.15
28	48.72	28	46.34			28.5	45.6
29	48.66	29	46.18			29.5	45
30	48.61	30	46			30.5	44.32
31	48.53	31	45.81			31.5	43.67
32	48.45	32	45.61			32.5	42.92
33	48.38	33	45.39			33.5	42.16
34	48.33	34	45.17			34.5	41.34
35	48.25	35	44.94			35.5	40.54
36	48.18	36	44.67			36.5	39.66
37	48.12	37	44.38			37.5	38.76
38	48.02	38	44.08			38.5	37.85
39	47.95	39	43.75			39.5	36.9
40	47.86	40	43.42			40.5	35.97
41	47.77	41	43.07			41.5	35
42	47.68	42	42.72			42.5	34.07
43	47.58	43	42.32			43.5	33.11
44	47.46	44	41.91			44.5	32.16
45	47.35	45	41.48			45.5	31.21
46	47.24	46	41.05			46.5	30.31
47	47.13	47	40.58			47.5	29.38
48	46.98	48	40.13			48.5	28.48
49	46.86	49	39.63			49.5	27.58
50	46.69	50	39.14			50.5	26.75
51	46.55	51	38.6			51.5	25.87
52	46.4	52	38.1			52.5	25.04
53	46.21	53	37.55			53.5	24.22
54	46.04	54	37.03			54.5	23.44
55	45.85	55	36.47			55.5	22.66
56	45.64	56	35.89			56.5	21.91
57	45.44	57	35.34			57.5	21.18
58	45.22	58	34.78			58.5	20.51
59	45	59	34.19			59.5	19.85
60	44.76	60	33.61			60.5	19.2
61	44.51	61	33.02			61.5	18.55
62	44.28	62	32.44			62.5	17.97
63	44.02	63	31.88			63.5	17.37
64	43.74	64	31.29			64.5	16.82
65	43.46	65	30.7			65.5	16.27
66	43.2	66	30.12			66.5	15.79
67	42.9	67	29.55			67.5	15.29
68	42.59	68	28.96			68.5	14.79
69	42.28	69	28.41			69.5	14.36
70	41.95	70	27.85			70.5	13.91
71	41.65	71	27.28			71.5	13.49
72	41.32	72	26.74			72.5	13.06
73	40.96	73	26.18			73.5	12.68
74	40.63	74	25.64			74.5	12.28
75	40.29	75	25.13			75.5	11.93
76	39.95	76	24.61			76.5	11.58
77	39.58	77	24.11			77.5	11.26
78	39.23	78	23.6			78.5	10.93
79	38.84	79	23.09			79.5	10.63
80	38.48	80	22.61			80.5	10.33
81	38.1	81	22.14			81.5	10.03
82	37.74	82	21.67			82.5	9.75
83	37.35	83	21.21			83.5	9.53
84	37.01	84	20.76			84.5	9.25
85	36.61	85	20.31			85.5	9
86	36.24	86	19.88			86.5	8.8
87	35.86	87	19.44			87.5	8.55
88	35.49	88	19.04			88.5	8.32
89	35.11	89	18.64			89.5	8.15
90	34.72	90	18.24			90.5	7.92
91	34.35	91	17.88			91.5	7.72
92	33.94	92	17.5			92.5	7.52
93	33.56	93	17.14			93.5	7.37
94	33.2	94	16.75			94.5	7.17
95	32.83	95	16.44			95.5	7.02
96	32.44	96	16.07			96.5	6.84
97	32.11	97	15.74			97.5	6.69
98	31.73	98	15.41			98.5	6.54
99	31.33	99	15.1			99.5	6.39
100	30.99	100	14.8			100.5	6.27
101	30.61	101	14.48			101.5	6.14
102	30.25	102	14.21			102.5	5.99
103	29.87	103	13.92			103.5	5.89
104	29.52	104	13.63			104.5	5.74
105	29.17	105	13.38			105.5	5.67
106	28.83	106	13.1			106.5	5.52
107	28.48	107	12.86			107.5	5.39
108	28.13	108	12.6			108.5	5.31
109	27.79	109	12.38			109.5	5.16
110	27.45	110	12.13			110.5	5.09
111	27.11	111	11.92			111.5	5.01
112	26.78	112	11.68			112.5	4.91
113	26.47	113	11.47			113.5	4.84
114	26.13	114	11.25			114.5	4.74
115	25.81	115	11.04			115.5	4.66
116	25.49	116	10.84			116.5	4.56
117	25.2	117	10.65			117.5	4.49
118	24.87	118	10.49			118.5	4.41
119	24.58	119	10.28			119.5	4.36
120	24.27	120	10.09			120.5	4.26
121	23.96	121	9.93			121.5	4.19
122	23.68	122	9.75
123	23.39	123	9.61
124	23.12	124	9.46
125	22.84	125	9.31
126	22.55	126	9.15
127	22.27	127	9.02
128	22	128	8.88
129	21.75	129	8.69
130	21.47	130	8.56
131	21.2	131	8.44
132	20.96	132	8.32
133	20.68	133	8.16
134	20.46	134	8.08
135	20.2	135	7.92
136	19.96	136	7.83
137	19.72	137	7.71
138	19.48	138	7.61
139	19.26	139	7.46
140	19.02	140	7.36
141	18.8	141	7.24
142	18.57	142	7.16
143	18.35	143	7.05
144	18.14	144	6.96
145	17.94	145	6.87
146	17.7	146	6.76
147	17.53	147	6.68
148	17.31	148	6.61
149	17.12	149	6.53
150	16.91	150	6.43
151	16.74	151	6.34
152	16.53	152	6.27
153	16.36	153	6.22
154	16.18	154	6.1
155	15.98	155	6.04
156	15.81	156	5.96
157	15.65	157	5.9
158	15.47	158	5.8
159	15.29	159	5.74
160	15.12	160	5.68
161	14.97	161	5.65
162	14.8	162	5.56
163	14.65	163	5.47
164	14.48	164	5.43
165	14.33	165	5.38
166	14.16	166	5.31
167	14.02	167	5.25
168	13.87	168	5.22
169	13.71	169	5.15
170	13.59	170	5.08
171	13.44	171	5.03
172	13.3	172	4.97
173	13.17	173	4.92
174	13.05	174	4.88
175	12.91	175	4.83
176	12.78	176	4.79
177	12.62
178	12.5
179	12.39
180	12.27
181	12.14
182	12.03
183	11.92
184	11.8
185	11.69
186	11.56
187	11.45
188	11.35
189	11.24
190	11.14
191	11.01
192	10.93
193	10.83
194	10.72
195	10.62
196	10.53
197	10.42
198	10.35
199	10.23
200	10.15
201	10.07
202	9.99
203	9.89
204	9.8
205	9.69
206	9.64
207	9.55
208	9.44
209	9.37
210	9.3
211	9.25
212	9.15
213	9.09
214	8.99
215	8.9
216	8.85
217	8.76
218	8.7
219	8.63
220	8.56
221	8.5
222	8.44
223	8.37
224	8.31
225	8.25
226	8.17
227	8.12
228	8.03
229	8
230	7.92
231	7.86
232	7.8
233	7.77
234	7.7
235	7.64
236	7.58
237	7.53
238	7.49
239	7.42
240	7.36
241	7.34
242	7.26
243	7.2
244	7.15
245	7.12
246	7.06
247	7.01
248	6.97
249	6.92
250	6.86
251	6.84
252	6.78
253	6.72
254	6.68
255	6.62
256	6.6
257	6.55
258	6.5
259	6.44
260	6.4

## Sheet: Figure 2d
EG4DME		EG5DME		EG44DME
Time (min)	[NCA]/mM	Time (min)	[NCA]/mM	Time (min)	[NCA]/mM
2	53.12	2	54.35	2.5	54.72
7	52.99	7	53.89	3.5	54.56
12	52.77	12	53.47	4.5	54.43
17	52.53	17	53.04	5.5	54.29
22	52.37	22	52.64	6.5	54.16
27	52.13	27	52.29	7.5	54
32	51.95	32	51.89	8.5	53.87
37	51.79	37	51.44	9.5	53.73
42	51.63	42	50.96	10.5	53.6
47	51.47	47	50.37	11.5	53.44
52	51.31	52	49.65	12.5	53.31
57	51.15	57	48.72	13.5	53.17
62	51.01	62	47.57	14.5	53.01
67	50.85	67	46.21	15.5	52.88
72	50.72	72	44.64	16.5	52.69
77	50.59	77	42.88	17.5	52.51
82	50.45	82	40.99	18.5	52.32
87	50.32	87	39.04	19.5	52.11
92	50.16	92	37.09	20.5	51.84
97	50	97	35.15	21.5	51.55
102	49.87	102	33.25	22.5	51.28
107	49.71	107	31.41	23.5	50.93
112	49.55	112	29.6	24.5	50.56
117	49.39	117	27.92	25.5	50.11
122	49.23	122	26.35	26.5	49.6
127	49.04	127	24.83	27.5	49.09
132	48.88	132	23.49	28.5	48.51
137	48.67	137	22.19	29.5	47.87
142	48.43	142	20.99	30.5	47.15
147	48.21	147	19.87	31.5	46.45
152	47.95	152	18.88	32.5	45.65
157	47.65	157	17.87	33.5	44.85
162	47.33	162	16.99	34.5	43.97
167	46.99	167	16.19	35.5	43.12
172	46.59	172	15.44	36.5	42.19
177	46.19	177	14.72	37.5	41.23
182	45.76	182	14.08	38.5	40.27
187	45.25	187	13.49	39.5	39.25
192	44.72	192	12.91	40.5	38.27
197	44.19	197	12.37	41.5	37.23
202	43.6	202	11.89	42.5	36.24
207	42.99	207	11.44	43.5	35.23
212	42.32	212	11.01	44.5	34.21
217	41.63	217	10.59	45.5	33.2
222	40.96	222	10.24	46.5	32.24
227	40.19	227	9.89	47.5	31.25
232	39.47	232	9.52	48.5	30.29
237	38.69	237	9.2	49.5	29.33
242	37.95	242	8.88	50.5	28.45
247	37.12	247	8.61	51.5	27.52
252	36.37	252	8.35	52.5	26.64
257	35.57	257	8.13	53.5	25.76
262	34.77	262	7.92	54.5	24.93
267	34	267	7.68	55.5	24.11
272	33.23	272	7.49	56.5	23.31
277	32.45	277	7.28	57.5	22.53
282	31.68	282	7.09	58.5	21.81
287	30.99	287	6.88	59.5	21.12
292	30.27	292	6.69	60.5	20.43
297	29.57	297	6.56	61.5	19.73
302	28.88	302	6.4	62.5	19.12
307	28.21	307	6.27	63.5	18.48
312	27.55	312	6.13	64.5	17.89
317	26.93	317	6	65.5	17.31
322	26.32	322	5.87	66.5	16.8
327	25.71	327	5.73	67.5	16.27
332	25.17	332	5.63	68.5	15.73
337	24.59	337	5.52	69.5	15.28
342	24.05			70.5	14.8
347	23.49			71.5	14.35
352	22.99			72.5	13.89
357	22.51			73.5	13.49
362	22.05			74.5	13.07
367	21.57			75.5	12.69
372	21.17			76.5	12.32
377	20.75			77.5	11.97
382	20.35			78.5	11.63
387	19.95			79.5	11.31
392	19.57			80.5	10.99
397	19.2			81.5	10.67
402	18.85			82.5	10.37
407	18.53			83.5	10.13
412	18.21			84.5	9.84
417	17.87			85.5	9.57
422	17.57			86.5	9.36
427	17.28			87.5	9.09
432	17.01			88.5	8.85
437	16.72			89.5	8.67
442	16.45			90.5	8.43
447	16.21			91.5	8.21
452	15.97			92.5	8
457	15.71			93.5	7.84
462	15.49			94.5	7.63
467	15.25			95.5	7.47
472	15.04			96.5	7.28
477	14.83			97.5	7.12
482	14.61			98.5	6.96
487	14.45			99.5	6.8
492	14.21			100.5	6.67
497	14.05			101.5	6.53
502	13.87			102.5	6.37
507	13.68			103.5	6.27
512	13.52			104.5	6.11
517	13.36			105.5	6.03
522	13.17			106.5	5.87
527	13.07			107.5	5.73
532	12.91			108.5	5.65
537	12.75			109.5	5.49
542	12.59			110.5	5.41
547	12.45			111.5	5.33
552	12.35			112.5	5.23
557	12.21			113.5	5.15
562	12.08			114.5	5.04
567	11.95			115.5	4.96
572	11.81			116.5	4.85
577	11.71			117.5	4.77
582	11.6			118.5	4.69
587	11.47			119.5	4.64
592	11.39			120.5	4.53
597	11.23			121.5	4.45
602	11.17			122.5	4.37
607	11.09			123.5	4.32
612	10.93			124.5	4.24
617	10.88			125.5	4.19
622	10.75			126.5	4.13
627	10.72			127.5	4.05
632	10.56			128.5	4
637	10.51			129.5	3.95
642	10.43			130.5	3.92
647	10.35			131.5	3.87
652	10.21			132.5	3.76
657	10.19			133.5	3.73
662	10.08			134.5	3.68
667	10.03			135.5	3.63
672	9.95			136.5	3.6
677	9.87			137.5	3.49
682	9.79			138.5	3.47
687	9.73			139.5	3.44
692	9.65			140.5	3.39
697	9.6			141.5	3.39
702	9.52			142.5	3.33
707	9.47
712	9.44
717	9.33

## Sheet: Figure 4b
NCA+Hex-NH2+CE		NCA
Time (min)	[NCA]/mM	Time (min)	[NCA]/mM
3.5	18.55	2	50.45
4.5	16.14	3	49.7
5.5	14.25	4	48.92
6.5	12.81	5	48.44
7.5	11.34	6	47.32
8.5	10.08	7	46.63
9.5	8.86	8	45.95
10.5	7.86	9	45.29
11.5	6.97	10	44.73
12.5	6.22	11	44.21
13.5	5.56	12	43.49
14.5	4.85	13	43.02
15.5	4.29	14	42.63
16.5	3.87	15	42.24
17.5	3.4	16	42.18
18.5	3.02	17	41.43
19.5	2.71	18	40.86

## Sheet: Figure 5b
w/o 18-C-6		w/ 18-C-6
Time (min)	[NCA]/mM	Time (min)	[NCA]/mM
2	3.12	2	2.64
4	3.07	4	2.56
6	3.02	6	2.48
8	2.99	8	2.37
10	2.96	10	2.29
12	2.93	12	2.24
14	2.91	14	2.13
16	2.93	16	2.08
18	2.88	18	1.95
20	2.91	20	1.89
22	2.88	22	1.81
24	2.85	24	1.73
26	2.83	26	1.57
28	2.83	28	1.47
30	2.8	30	1.41
32	2.8	32	1.33
34	2.77	34	1.25
36	2.77	36	1.17
38	2.75	38	1.12
40	2.72	40	1.04
42	2.72	42	0.96
44	2.72	44	0.91
46	2.69	46	0.83
48	2.67	48	0.75
50	2.67	50	0.69
52	2.67	52	0.64
54	2.61	54	0.59
56	2.59	56	0.53
58	2.61	58	0.45
60	2.59	60	0.43
62	2.56	62	0.35
64	2.53	64	0.32
66	2.53	66	0.27
68	2.51	68	0.24
70	2.51
72	2.48
74	2.48
76	2.45
78	2.43
80	2.43
82	2.43
84	2.4
86	2.37
88	2.35
90	2.35
92	2.32
94	2.32
96	2.29
98	2.24
100	2.24
102	2.24
104	2.24
106	2.21
108	2.19
110	2.16
112	2.16
114	2.13
116	2.13
118	2.11
120	2.11
122	2.11
124	2.05
126	2.03
128	2.03
130	2.03
132	1.97
134	1.97
136	1.95
138	1.92
140	1.92
142	1.89
144	1.89
146	1.87
148	1.87
150	1.87
152	1.84
154	1.81
156	1.81
158	1.76
160	1.73
162	1.73
164	1.73
166	1.71
168	1.68
170	1.68
172	1.68
174	1.65
176	1.6
178	1.6
180	1.6
182	1.57
184	1.6
186	1.55
188	1.55
190	1.52
192	1.49
194	1.47
196	1.47
198	1.47
200	1.44
202	1.44
204	1.39
206	1.39
208	1.39
210	1.36
212	1.33
214	1.31
216	1.31
218	1.28
220	1.28
222	1.28
224	1.25
226	1.23
228	1.23
230	1.2
232	1.17
234	1.17
236	1.17
238	1.15
240	1.12
242	1.12
244	1.09
246	1.09
248	1.07
250	1.04
252	1.04
254	1.01
256	1.01
258	0.99
260	0.99
262	0.99
264	0.96
266	0.93
268	0.93
270	0.91
272	0.91
274	0.88
276	0.85
278	0.85
280	0.83
282	0.83
284	0.83
286	0.8
288	0.8
290	0.77
292	0.75
294	0.75
296	0.77
298	0.72
300	0.72

## Sheet: Supplementary Figure 1c
bipyNi(COD)		HMDS		Hex-NH2 + CE
Time (min)	[NCA]/mM	Time (min)	[NCA]/mM	Time (min)	[NCA]/mM
15	188.28	19	191.53	2	29.06
16	187.01	20	191.39	3	24.47
17	182.66	21	191.41	4	21.29
18	178.56	22	190.61	5	18.81
19	175.9	23	192.49	6	16.78
20	171.28	24	191.01	7	14.92
21	166.57	25	190.95	8	13.26
22	164.12	26	189.72	9	11.79
23	160.84	27	189.82	10	10.57
24	158	28	189.26	11	9.39
25	155.8	29	190.14	12	8.38
26	152.91	30	190.43	13	7.44
27	146.48	31	190.21	14	6.62
28	146.77	32	189.39	15	5.84
29	143.95	33	189.33	16	5.18
30	139.58	34	189.97	17	4.54
31	138.91	35	188.45	18	4.06
32	133.68	36	187.94	19	3.58
33	130.56	37	187.09	20	3.15
34	126.65	38	189.24	21	2.77
35	126.48	39	187.92
36	121.12	40	187.86
37	119.3	41	188.78
38	118.6	42	186.79
39	117.46	43	187.87
40	117.55	44	187.8
41	110.42	45	186.64
42	109.87	46	186.63
43	107.16	47	186.15
44	107.61	48	186.35
45	105.4	49	185.7
46	100.36	50	185.17
47	101.1	51	185.05
48	101.27	52	185.59
49	97.66	53	184.49
50	94.48	54	184.82
51	93.76	55	185.05
52	92.55	56	185.23
53	92.94	57	184.79
54	86.33	58	184.2
55	87.13	59	183.82
56	86.89	60	184.68
57	85.9	61	184.34
58	84.01	62	182.77
59	80.77	63	182.68
60	79.24	64	183.58
61	81.74	65	181.46
62	75.88	66	182.01
63	75.96	67	183.82
64	73.41	68	182.63
65	74.32	69	181.16
66	74.62	70	180.13
67	71.17	71	180.71
68	70.68	72	181.39
69	69.4	73	180.55
70	69.24	74	179.5
71	67.31	75	180.4
72	69.36	76	179.74
73	63.97	77	179.1
74	63.89	78	178.02
75	63.08	79	180.23
76	62.66	80	179.01
77	62.22	81	179.33
78	63.25	82	179.07
79	56.57	83	179.23
80	57.4	84	178.51
81	55.5	85	177.09
82	59.51	86	177.55
83	57.45	87	177.91
84	55.07	88	176.87
85	54.09	89	176.82
86	57.48	90	175.51
87	54.48	91	176.56
88	52.5	92	177.62
89	50.65	93	176.43
90	51.79	94	174.93
91	51.57	95	176.75
92	50.06	96	174.96
93	50.95	97	176.64
94	48.87	98	174.68
95	47.93	99	174.04
96	47.4	100	176.58
97	49.64	101	174.92
98	48.24	102	175.19
99	47.04	103	174.14
100	43.88	104	174.58
101	45.04	105	174.92
102	44.26	106	175.2
103	48.18	107	173.87
104	43.96	108	172.49
105	45.87	109	172.26
106	44.46	110	172.03
107	40.65	111	171.82
108	41.88	112	172.15
109	39.87	113	174.27
110	42.83	114	171.64
111	41.65	115	171.65
112	40.87	116	170.78
113	42.17	117	171.89
114	42.48	118	170.85
115	39.57	119	170.53
116	40.23	120	171.99
117	40.22	121	170.38
118	41.59	122	170.65
119	37.31	123	170.12
120	38.91	124	168.99
121	36.97	125	170.78
122	39.53	126	171.15
123	40.76	127	169.88
124	36.38	128	169.56
125	34.95	129	169.01
126	36.67	130	169.51
127	36.59	131	170.1
128	35.09	132	169.6
129	37.44	133	169.4
130	36.42	134	168.52
131	34.56
132	34.17
133	35.37
134	33.44

## Sheet: Supplementary Figure 2b
w/o 18-C-6		w/ 18-C-6; t= 1 h		w/ 18-C-6; t= 5 h
Time (min)	[NCA]/mM	Time (min)	[NCA]/mM	Time (min)	[NCA]/mM
2	52.14	61.5	48.85	301.5	28.74
7	51.2	62	48.19	302	27.4
12	50.88	62.5	47.44	302.5	26.17
17	50.7	63	46.69	303	25.19
22	50.56	63.5	46.11	303.5	24.2
27	50.35	64	45.55	304	23.29
32	50.24	64.5	44.93	304.5	22.49
37	50.19	65	44.34	305	21.61
42	50.08	65.5	43.78	305.5	20.76
47	49.97	66	43.14	306	20.04
52	49.87	66.5	42.61	306.5	19.21
57	49.79	67	41.97	307	18.52
62	49.68	67.5	41.41	307.5	17.77
67	49.6	68	40.8	308	17.1
72	49.49	68.5	40.18	308.5	16.46
77	49.39	69	39.6	309	15.77
82	49.31	69.5	38.98	309.5	15.18
87	49.2	70	38.37	310	14.59
92	49.12	70.5	37.75	310.5	13.98
97	49.01	71	37.11	311	13.45
102	48.93	71.5	36.5	311.5	12.94
107	48.83	72	35.91	312	12.41
112	48.69	72.5	35.27	312.5	11.93
117	48.61	73	34.69	313	11.42
122	48.51	73.5	34.1	313.5	10.99
127	48.37	74	33.46	314	10.51
132	48.32	74.5	32.9	314.5	10.11
137	48.16	75	32.26	315	9.71
142	48.08	75.5	31.67	315.5	9.31
147	47.95	76	31.14	316	8.94
152	47.84	76.5	30.5	316.5	8.59
157	47.71	77	29.94	317	8.22
162	47.6	77.5	29.38	317.5	7.92
167	47.47	78	28.74	318	7.58
172	47.33	78.5	28.18	318.5	7.26
177	47.2	79	27.62	319	6.96
182	47.09	79.5	27.06	319.5	6.7
187	46.93	80	26.57	320	6.4
192	46.75	80.5	25.96	320.5	6.16
197	46.61	81	25.43	321	5.9
202	46.4	81.5	24.92	321.5	5.68
207	46.24	82	24.33	322	5.42
212	46.05	82.5	23.88	322.5	5.2
217	45.84	83	23.4	323	4.99
222	45.6	83.5	22.84	323.5	4.8
227	45.33	84	22.39	324	4.62
232	45.09	84.5	21.88	324.5	4.43
237	44.8	85	21.4	325	4.24
242	44.5	85.5	20.95	325.5	4.06
247	44.16	86	20.46	326	3.9
252	43.84	86.5	20.04	326.5	3.74
257	43.46	87	19.61	327	3.6
262	43.09	87.5	19.18	327.5	3.47
267	42.64	88	18.76	328	3.28
272	42.21	88.5	18.33	328.5	3.18
277	41.76	89	17.96	329	3.07
282	41.3	89.5	17.56	329.5	2.91
287	40.77	90	17.13	330	2.8
292	40.32	90.5	16.76	330.5	2.67
297	39.84	91	16.38
302	39.25	91.5	16.04
307	38.69	92	15.69
312	38.13	92.5	15.34
317	37.57	93	14.97
322	36.98	93.5	14.65
327	36.42	94	14.3
332	35.81	94.5	14.03
337	35.22	95	13.71
342	34.63	95.5	13.39
347	34.05	96	13.07
352	33.46	96.5	12.81
357	32.87	97	12.51
362	32.28	97.5	12.22
367	31.72	98	11.95
372	31.14	98.5	11.69
377	30.58	99	11.45
382	30.02	99.5	11.18
387	29.48	100	10.94
392	28.95	100.5	10.73
397	28.42	101	10.46
402	27.88	101.5	10.27
407	27.43	102	10.06
412	26.92	102.5	9.85
417	26.47	103	9.63
422	25.99	103.5	9.42
427	25.53	104	9.21
432	25.08	104.5	8.99
437	24.65	105	8.83
442	24.28	105.5	8.64
447	23.83	106	8.48
452	23.45	106.5	8.3
457	23.05	107	8.14
462	22.71	107.5	7.95
467	22.36	108	7.79
472	21.99	108.5	7.63
477	21.67	109	7.5
482	21.32	109.5	7.31
487	21	110	7.15
492	20.7	110.5	7.04
497	20.33	111	6.91
502	20.06	111.5	6.75
507	19.77	112	6.64
512	19.53	112.5	6.51
517	19.26	113	6.38
522	19	113.5	6.24
527	18.73	114	6.14
532	18.46	114.5	6.03
537	18.25	115	5.92
542	18.01	115.5	5.79
547	17.77	116	5.71
552	17.56	116.5	5.6
557	17.37	117	5.47
562	17.13	117.5	5.39
567	16.94	118	5.28
572	16.73	118.5	5.18
577	16.54	119	5.1
582	16.38	119.5	5.02
587	16.2	120	4.94
592	16.04	120.5	4.83
597	15.85	121	4.75
602	15.69	121.5	4.7
607	15.53	122	4.59
612	15.34	122.5	4.51
617	15.18	123	4.46
622	15.05	123.5	4.35
627	14.86	124	4.27
632	14.78	124.5	4.22
637	14.59	125	4.16
642	14.46	125.5	4.08
647	14.33	126	4.03
652	14.22	126.5	3.95
657	14.09	127	3.9
662	13.98	127.5	3.84
667	13.85	128	3.76
672	13.74	128.5	3.71
677	13.63	129	3.68
682	13.5	129.5	3.58
687	13.42	130	3.55
692	13.29	130.5	3.5
697	13.18	131	3.44
702	13.07	131.5	3.39
707	12.99	132	3.34
712	12.89	132.5	3.28
717	12.81	133	3.26
		133.5	3.2
		134	3.15
		134.5	3.12
		135	3.1
		135.5	3.04
		136	2.96
		136.5	2.93
		137	2.91
		137.5	2.88

## Sheet: Supplementary Figure 4a
[CE]0/[I]0 = 20:1		[CE]0/[I]0 = 50:1
Time (min)	[NCA]/mM	Time (min)	[NCA]/mM
1.5	11.47	1.5	8.96
2	10.72	2	8.4
2.5	10.21	2.5	8.16
3	9.87	3	7.87
3.5	9.52	3.5	7.63
4	9.31	4	7.31
4.5	9.07	4.5	6.83
5	8.77	5	6.37
5.5	8.61	5.5	5.92
6	8.37	6	5.47
6.5	8.11	6.5	5.01
7	7.81	7	4.56
7.5	7.55	7.5	4.19
8	7.31	8	3.79
8.5	7.01	8.5	3.39
9	6.8	9	3.04
9.5	6.53	9.5	2.75
10	6.29	10	2.56
10.5	6.05
11	5.87
11.5	5.68
12	5.47
12.5	5.25
13	5.09
13.5	4.93
14	4.75
14.5	4.59
15	4.43
15.5	4.27
16	4.13
16.5	3.97
17	3.84
17.5	3.71
18	3.57
18.5	3.47
19	3.33
19.5	3.23
20	3.15
20.5	3.01
21	2.93
21.5	2.83
22	2.75
22.5	2.69
23	2.59
23.5	2.53

[truncated: 6 more sheets: Supplementary Figure 4b, Supplementary Figure 4c, Supplementary Figure 5b, Supplementary Figure 7b, Supplementary Figure12a, Supplementary Figure 12b]
